# Supplementary material for: Effects of Obesity, Blood Pressure, and Blood Metabolic Biomarkers on Grey Matter Brain Healthcare Quotient: A Large Cohort Study of a Magnetic Resonance Imaging Brain Screening System in Japan
Source: J Clin Med. 2022 May 25;11(11):2973. doi: 10.3390/jcm11112973 (PMC9181611; doi:10.3390/jcm11112973)
Supplement: Supplementary file 1 [file jcm-11-02973-s001.zip]

Archive with 1 entries (1 files):
- jcm-1688610-supplementary.pdf
